# Supplementary material for: Cold Atmospheric Plasma Jet Treatment Improves Human Keratinocyte Migration and Wound Closure Capacity without Causing Cellular Oxidative Stress
Source: Int J Mol Sci. 2022 Sep 13;23(18):10650. doi: 10.3390/ijms231810650 (PMC9504313; doi:10.3390/ijms231810650)
Supplement: Supplementary file 1 [file ijms-23-10650-s001.zip]

Archive with 1 entries (1 files):
- ijms-1874551-supplementary.pdf
